# Supplementary material for: Cold-Sintered ZnO Ceramic Composites Co-Doped with Polytetrafluoroethylene and Oxides
Source: Molecules. 2023 Dec 25;29(1):129. doi: 10.3390/molecules29010129 (PMC10779997; doi:10.3390/molecules29010129)
Supplement: Supplementary file 1 [file molecules-29-00129-s001.zip]

Archive with 1 entries (1 files):
- molecules-2773469-supplementary.pdf
